# Supplementary material for: Motivations and future plans of the final year students in a Chinese dental school
Source: BMC Med Educ. 2022 Feb 9;22:90. doi: 10.1186/s12909-022-03156-6 (PMC8829983; doi:10.1186/s12909-022-03156-6)
Supplement: Supplementary file 1 — Additional file 1. [file 12909_2022_3156_MOESM1_ESM.xlsx]

## Sheet: Supplementary table1
Supplementary table1.Summary table of questionnaire data
serial number	gender	age	Family income	The source of tuition and living expenses	the first choice of plans after graduate	when did you decide to pursue a graduate degree	what was first specialty choice of graduate program	The long-term career choice	The long-term work unit	Working time time	Whether to engage in some scientific research work	Do you want to change your undergraduate major, if you go back in time	Whether to engage in part of the teaching work	1.pursue a gruduate degree	1.residents training program	1.study abroad	1.practice as an associate	1.civil servant	1.teacher	1.other	2.opportunity for further study	2.research opportunities	2.learn more work experience	2.high income for high educational background	2.eligible for better jobs	2.job prestige	2.influence of others	2.escape from the pressure of work	2.other	3.Oral and Maxillofacial Surgery	3.Oral Mucosal diseases	3.Prosthodontics	3.Orthodontics	3.Endodontics	3.Periodontics	3.Preventive dentistry	3.Pediatric dentistry	3.Basal subjects	3.other	4.types of patients seen in the specialty of service	4.high income	4.a passion for the subject	4.influence of mentor	4.influence of others	4.workload	4.research opportunities	4.teaching opportunities	4.intellectual stimulation	4.other
1	2	22	2	1	1	2	1	1	1	1	1	1	1	1	0	0	1	0	0	0	1	1	1	1	1	1	0	0	0	1	0	0	0	0	0	0	0	0	0	0	0	1	0	0	0	0	0		0
2	2	23	2	1	1	4	5	2	1	1	1	1	1	1	0	0	1	0	0	0	1	1	1	0	1	1	1	1	0	0	0	1	1	1	0	0	0	0	0	1	0	0	1	0	1	0	0		0
3	2	22	2	1	1	1	3	2	2	1	1	1	1	1	1	0	1	0	0	0	0	0	0	1	1	1	0	0	0	1	0	1	0	1	0	0	0	0	0	0	1	1	0	0	0	0	0		0
4	2	23	2	5	1	2	4	1	1	1	1	2	2	1	0	0	0	0	0	0	1	1	0	0	1	0	0	0	0	0	0	0	1	0	0	0	0	0	0	0	0	1	1	1	0	0	0		0
5	2		1	1	1	2	5	2	1	1	1	1	1	1	0	0	1	1	0	0	1	0	1	0	1	1	0	0	0	0	0	0	1	1	1	0	0	0	0	0	0	1	1	0	0	0	0		0
6	2	23	2	1	1	3	4	1	2	1	1	2	1	1	1	1	0	0	0	0	1	0	1	1	1	0	0	0	0	0	0	0	1	1	0	0	0	0	0	0	1	1	0	1	0	0	0		0
7	2	23	1	1	1	2	6	2	2	1	1	2	1	1	0	0	0	0	0	0	1	1	1	1	1	1	1	1	0	0	0	0	0	0	1	0	0	0	0	0	0	1	1	1	0	1	0		0
8	2	23	3	1	1	1	8	1	6	2	1	2	1	1	1	0	1	0	0	0	1	0	1	1	1	1	0	0	0	0	1	0	0	1	1	0	1	0	0	1	0	0	0	0	0	0	0		0
9	2	23	3	1	1	4	4	1	1	1	1	2	1	1	1	0	1	0	0	0	1	0	1	0	0	0	0	0	0	1	0	1	1	1	1	0	0	0	0	1	0	1	0	0	0	0	0		0
10	2	22	4	1	1	1	1	1	2	1	1	1	1	1	1	1	0	0	0	0	0	0	0	1	1	0	0	0	0	1	0	0	0	0	0	0	0	0	0	0	0	1	0	0	1	1	1		0
11	2	23	2	5	1	5	5	1	2	1	2	1	1	1	1	0	1	0	0	0	1	1	1	1	1	0	0	0	0	0	0	0	1	1	1	0	0	0	0	0	0	1	1	0	0	0	0		0
12	1	24	2	1	1	5	1	2	1	1	2	1	1	1	1	0	1	0	0	0	1	0	1	0	0	0	0	0	0	1	0	0	0	1	1	0	0	0	0	0	0	1	0	0	0	0	0		0
13	1	21	2	1	1	6	8	1	2	1	1	2	1	1	0	0	0	0	0	0	1	0	1	0	1	0	0	0	0	0	1	0	0	0	0	0	1	0	0	1	0	1	0	0	0	0	0		0
14	2	23	2	1	1	6	4	2	1	1	1	2	1	1	0	0	1	0	0	0	1	1	1	1	1	1	0	0	0	1	0	1	1	0	0	0	0	0	0	1	0	1	0	0	1	0	0		0
15	1	23	3	1	1	1	6	1	2	1	1	2	1	1	1	0	1	0	0	0	1	0	1	1	1	1	0	0	0	0	0	0	0	0	1	0	0	0	0	0	0	1	0	0	0	0	0		0
16	2	22	2	1	1	2	6	1	4	1	2	2	2	1	0	0	1	0	0	0	1	0	1	1	1	0	1	1	0	0	0	1	1	0	1	0	0	0	0	0	0	1	0	1	1	0	0		0
17	2	23	1	2	1	1	3	2	1	1	1	2	1	1	0	0	0	0	0	0	1	0	1	0	1	0	0	0	0	1	0	1	0	0	0	0	0	0	0	0	1	1	1	0	0	0	0		0
18	2	22	1	2	1	1	3	2	1	1	2	2	2	1	0	0	1	0	0	0	1	0	1	0	1	0	0	0	0	1	1	1	1	1	0	0	0	0	0	1	1	1	0	0	1	0	0		0
19	2	23	1	1	1	1	1	2	2	1	1	2	1	1	1	0	0	0	0	0	1	0	1	0	1	0	1	0	0	1	0	0	0	0	0	0	0	0	0	0	0	1	1	0	0	0	0		0
20	1	22	2	1	1	2	3	1	2	2	1	2	1	1	1	1	0	0	0	0	1	1	1	0	1	1	0	0	0	0	0	1	1	0	0	0	0	0	0	1	1	0	0	0	1	1	0		0
21	2	23	3	1	1	5	3	1	1	1	1	1	2	1	0	0	0	0	0	0	1	0	1	1	1	1	0	1	0	0	0	1	0	1	0	0	0	0	0	0	1	1	0	0	1	0	0		0
22	2	23	2	1	1	4	4	1	2	1	1	1	1	1	1	0	1	0	0	0	1	1	1	0	1	1	0	0	0	0	0	0	1	1	0	0	1	0	0	1	0	1	1	0	1	0	0		0
23	1	22	2	1	1	1	4	1	2	1	1	2	1	1	1	0	1	0	0	0	1	0	1	0	1	0	0	0	0	1	0	0	1	0	0	0	0	0	0	1	1	1	0	0	0	0	0		0
24	2	23	2	1	1	1	3	1	1	1	1	2	2	1	1	0	1	0	0	0	1	0	1	1	1	1	0	0	0	0	0	1	0	0	1	0	0	0	0	0	0	1	1	1	1	0	0		0
25	2	22	2	1	1	5	4	2	1	1	1	2	2	1	1	0	1	0	0	0	1	1	1	0	1	0	0	0	0	0	0	1	1	0	0	0	0	0	0	1	0	1	0	0	1	0	0		0
26	2	22	2	1	1	2	4	1	3	2	1	2	2	1	0	1	1	0	0	0	1	1	0	0	1	1	0	0	0	0	0	0	1	0	1	0	0	0	0	1	0	1	1	0	0	0	0		0
27	1	22	2	1	1	1	1	1	1	2	1	2	1	1	1	0	0	0	0	0	1	1	1	1	0	0	0	0	0	1	0	1	1	0	0	0	0	0	0	0	0	1	1	0	0	0	0		0
28	2	22	3	1	1	2	3	1	2	2	1	2	1	1	0	0	0	0	0	0	1	0	1	0	0	0	0	0	0	0	0	1	1	0	0	0	0	0	0	0	0	1	1	0	0	0	0		0
29	2	23	1	1	1	6	5	2	3	1	2	2	2	1	0	0	1	0	0	0	1	0	0	0	1	0	0	0	0	0	1	0	1	1	0	0	0	0	0	0	0	0	0	0	1	0	0		0
30			2	1	1	2	6	2	1	1	1	1	2	1	1	0	1	0	0	0	0	0	1	1	1	0	0	0	0	0	0	1	0	1	1	0	0	0	0	0	0	0	0	1	1	0	0		0
31	2	22	2	2	1	6	1	1	1	1	1	1	2	1	1	0	1	0	0	0	1	0	1	0	1	0	0	0	0	1	0	0	1	1	0	0	0	0	0	1	0	1	0	0	0	0	0		0
32			3	1	1	4	7	2	3	1	2	1	2	1	0	0	0	0	0	0	0	0	1	1	1	0	0	0	0	1	0	0	1	1	1	0	0	0	0	0	0	0	1	1	0	0	0		0
33	2	21	3	1	1	4		1	2	1	1	2	2	1	1	1	1	0	0	0	1	0	0	1	1	0	0	0	0	1	0	1	0	1	1	0	0	0	0	1	0	0	1	0	0	1	0		0
34	1	23	3	1	1	1	6	1	2	1	1	2	1	1	0	0	1	0	0	0	1	0	1	1	1	0	0	0	0	0	0	0	1	0	1	0	0	0	0	0	0	1	0	0	1	1	1		0
35	1	23	2	1	1	5	1	1	1	1	1	2	1	1	1	0	1	0	0	0	1	0	0	1	1	1	0	0	0	1	0	0	0	1	0	0	0	0	0	0	1	1	1	0	1	0	0		0
36	2	22	1	1	1	4	6	2	2	1	1	1	1	1	0	0	0	1	0	0	0	0	0	1	1	0	1	1	0	0	0	0	1	1	1	1	1	0	0	0	0	0	0	0	1	0	0		0
37	2	22	3	1	1	3	3	1	1	1	1	2	1	1	0	0	1	0	1	0	1	0	1	0	1	0	0	0	0	0	0	1	1	0	0	0	0	0	0	1	0	1	0	0	0	0	0		0
38	1	22	1	1	1	1	3	2	2	2	1	1	1	1	1	0	1	0	0	0	1	0	0	0	1	0	0	0	0	1	0	1	1	0	1	0	0	0	0	1	1	0	1	0	1	0	0		0
39	2	21	3	1	1	1	3	2	4	1	1	2	1	1	1	0	1	0	0	0	1	1	1	1	1	1	0	0	0	0	0	1	0	0	0	0	0	0	0	0	1	1	1	0	1	0	0		0
40	1	22	1	1	4	1	1	1	2	1	1	1	1	1	0	0	1	0	0	0	1	0	0	0	1	0	0	0	0	1	0	0	0	0	0	0	0	0	0	0	1	1	0	0	0	1	0		0
41	1	26	3	5	4	1	1	2	2	1	1	1	1	0	0	0	1	0	0	0	1	0	1	1	1	1	0	0	0	1	0	0	0	0	0	0	0	0	0	0	0	1	0	0	0	0	0		0
42	2	24	2	1	1	1	4	1	2	1	1	2	1	1	0	0	1	0	0	0	1	0	1	1	1	0	0	0	0	0	0	1	1	0	0	0	1	0	0	0	1	1	0	0	0	0	0		0
43	2	23	1	5	1	5	4	1	1	1	2	2	2	1	0	0	0	0	0	0	1	1	0	0	1	0	0	0	0	0	0	0	1	0	0	0	1	0	0	1	0	1	0	0	0	0	0		0
44	1	22	2	1	1	2	3	1	1	1	2	2	2	1	1	0	1	0	0	0	1	0	1	0	1	0	0	0	0	0	0	1	0	1	1	0	0	0	0	0	0	1	0	0	1	0	0		0
45	2	22	2	5	1	3	3	2	1	1	1	1	1	1	0	0	1	1	0	0	1	1	1	1	1	0	1	0	0	1	0	1	1	1	0	0	1	0	0	1	1	1	0	0	1	1	0		0
46	1	23	2	1	1	6	1	1	2	1	2	2	1	1	1	0	1	0	0	0	0	0	1	1	1	1	1	0	0	1	0	0	0	0	1	0	0	0	0	1	0	1	1	0	1	0	0		0
47	1	22	3	1	1	1	4	1	2	1	1	1	1	1	0	1	0	0	0	0	1	1	1	0	0	0	0	0	0	1	0	0	1	0	0	0	0	0	0	0	1	1	0	0	0	0	0		0
48	1	24	2	1	1	4	1	1	2	1	1	2	1	1	0	0	0	0	0	0	1	1	1	1	1	1	0	0	0	1	0	1	0	0	0	0	0	0	0	0	0	1	1	0	0	1	1		0
49	2	25	2	1	1	5	2	2	6	1	1	1	1	1	0	0	1	0	1	0	1	0	1	1	1	0	0	1	0	1	1	0	0	1	0	0	0	0	0	0	0	1	0	1	0	0	0		0
50	2	22	3	1	1	4	8	1	1	1	1	2	1	1	1	0	1	0	0	0	1	1	1	0	1	0	0	0	0	0	0	0	0	1	1	1	1	0	0	0	0	1	1	0	0	0	0		0
51			2	1	1	1	1	2	2	1	1	2	1	1	0	0	0	0	0	0	1	0	0	0	0	0	0	0	0	1	0	0	0	0	0	0	0	0	0	0	0	1	0	0	0	0	0		0
52	1	22	1	1	1	3	3	1	1	1	1	1	2	1	1	0	1	0	0	0	1	1	1	1	1	1	0	0	0	0	0	1	1	0	1	0	0	0	0	0	1	1	0	0	0	0	0		0
53	2	23	3	1	1	1	6	1	2	1	1	2	1	1	1	0	1	0	0	0	1	0	1	0	1	0	0	0	0	0	0	1	0	1	1	0	0	0	0	0	0	1	0	0	1	1	0		0
54	2		3	1	1	1	6	1	2	1	1	1	1	1	0	0	0	0	0	0	1	0	0	1	1	0	0	0	0	0	0	0	0	0	1	0	0	0	0	0	0	1	0	0	1	1	0		0
55	2	22	2	1	1	2	6	2	1	1	1	1	2	1	1	0	1	0	0	0	1	0	1	1	1	0	0	0	0	0	0	1	1	1	1	0	1	0	0	1	0	1	0	0	0	0	0		0
56	1	22	2	1	1	4	3	2	4	2	2	2	2	1	1	0	1	0	0	0	1	0	1	0	0	0	0	0	0	0	0	1	0	0	0	1	1	0	0	1	1	1	0	0	0	0	0		0
57	2		2	1	1	3	5	1	4	1	2	2	2	1	0	0	1	0	0	0	1	1	1	1	1	0	0	0	0	0	0	0	0	1	0	0	0	0	0	0	0	1	0	0	0	0	0		0
58	2		2	1	1	2	4	2	2	1	1	2	1	1	0	0	0	0	0	0	1	1	1	0	1	0	0	0	0	1	0	1	1	0	0	0	1	0	0	1	0	1	1	0	0	0	0		0
59	1	22	3	1	1	5	4	2	3	1	1	1	1	1	0	0	1	0	0	0	1	0	1	0	0	0	0	0	0	1	0	0	1	0	0	0	0	0	0	0	0	1	0	0	0	0	0		0
60	1		2	1	1	1	3	1	6	1	1	2	2	1	1	0	0	0	0	0	1	0	1	1	1	0	0	0	0	1	0	1	1	1	0	0	0	0	0	0	0	1	0	0	1	0	0		0
61	2		3	1	1	2	2					2		1	1	0	0	0	0	0	1	0	0	0	1	0	0	0	0	0	1	0	1	0	0	0	0	0	0	0	0	1	0	0	1	0	0		0
62	2		2	1	1	4	8	2	1	1	1	1	1	1	1	0	1	0	0	0	0	0	0	1	1	1	1	1	0	0	0	0	1	1	1	0	1	0	0	1	0	1	0	1	0	0	0		0
63	2	23	3	1	1	1	4	1	1	1	1	2	2	1	0	0	1	0	0	0	1	1	1	1	1	1	0	0	0	1	1	1	1	1	1	0	0	0	0	1	1	1	1	0	1	0	0		0
64	2		1	1	1	5	3	2	1	1	1	1	1	1	1	0	1	0	0	0	1	1	1	0	1	1	0	0	0	0	0	1	0	1	1	0	1	0	0	1	0	1	1	0	0	0	0		0
65	2	24	1	1		6	8	1	2	1	1	1	2	1	1	0	1	0	0	0	0	1	1	1	0	0	0	1	0	0	1	0	0	0	1	1	1	0	0	0	0	1	1	0	0	0	0		0
66	2	22	1	1	1	6	1	1	2	1	1	1	1	1	0	0	1	1	0	0	1	1	1	1	1	1	0	0	0	1	0	1	0	1	0	0	0	0	0	0	0	1	0	0	0	0	0		0
67	1		4	1	1	1	6	1	1	1	2	2	1	1	1	0	1	0	0	0	0	0	1	1	1	1	0	0	0	1	0	0	0	1	1	0	0	0	0	1	0	0	0	1	1	0	0		0
68	2		3	1	4	2	3	2	1	1	2	2	2	1	1	0	1	0	0	0	1	1	1	1	1	1	0	0	0	0	0	1	1	0	0	0	0	0	0	1	1	1	0	0	1	0	0		0
69			3	1	1	3	4	1	1	1	1	2	1	1	1	1	0	0	0	0	1	0	0	1	1	1	0	0	0	1	0	0	1	0	0	0	0	0	0	0	1	1	0	0	1	0	0		0
1	2	21	3	1	1	5	4	2	3	1	1		1	1	1	1	1	0	0	0		0		1	1		1	0	1	0		1	1	0	0	0	0	0	0	0	0	1	1	0	0	0	0	0	0
2	2	21	3	1	1	5	4	2	3	2	1		1	1	1	0	1	0	0	0		1		1	1		0	0	0	0		1	1	0	1	0	0	0	0	1	1	0	1	0	0	0	0	0	0
3	1	23	2	1	1	1		1	4	2			1	1	0	0	1	0	0	0		0		1	1		0	0	0	1		1	1	1	1	0	0	0	0	1	1	0	0	0	1	0	1	0	0
4	2	23	3	1	1	6	10	2	2	1	1		2	1	1	0	1	0	0	0		0		0	1		1	0	0	0		1	1	1	1	1	0	0	0	0	0	1	1	0	0	1	0	0	0
5	1	22	5	3	7	1	3	2	3	1	2		1	1	1	1	1	0	0	0		0		1	1		0	0	0	0		1	1	0	0	0	0	0	0	0	1	1	1	0	0	0	0	0	0
6	2	23	5	3	1	1	4	1	4	2	2		2	1	0	0	1	0	0	1		0		1	1		1	0	0	0		0	1	0	0	0	1	1	0	1	1	0	0	0	1	0	0	0	1
7	2	22	2	2	1	2	3	1	2	1	2		1	1	0	0	0	0	0	0		1		1	1		0	0	0	0		1	1	0	1	0	0	0	0	1	1	1	0	0	1	0	0	0	0
8	2	24	1	2	1	5	4	2	6	1	2		2	1	1	0	0	0	0	0		0		0	1		0	0	0	0		1	1	0	0	0	0	0	0	0	1	0	0	0	1	0	0	0	0
9	2	23	1	2	1	2	1	1	2	1	1		1	1	1	0	1	0	0	0		1		1	1		0	0	0	1		1	1	0	0	0	0	0	0	1	1	1	1	0	0	1	1	0	0
10	2	22	4	1	1	2	5	1	2	1	1		1	1	1	0	1	0	0	0		1		1	1		0	0	0	0		1	1	1	1	0	0	0	0	1	1	1	0	0	1	1	0	0	0
11	2	22	4	1	1	5	6	2	4	1	1		1	1	1	0	1	0	0	0		1		1	1		0	0	0	0		1	1	1	1	0	0	0	0	1	1	1	0	0	1	1	0	0	0
12	2	23	2	1	1	4	4	1	2	1	2		1	1	1	0	1	0	0	0		1		1	0		0	0	0	0		1	1	0	1	0	0	0	0	1	1	1	0	0	0	0	0	0	0
13	1	23	4	1	1	2	4	1	4	1	1		1	1	0	1	0	0	0	0		1		1	1		1	0	0	1		1	1	0	0	0	0	0	0	1	1	1	0	0	0	0	0	0	0
14	2	23	4	5	1	1	4	2	2	1	1		1	1	1	1	1	0	0	0		1		1	1		0	0	0	0		1	1	1	1	0	1	0	0	1	1	1	1	0	1	0	0	0	0
15	2	22	1	5	1	1	6	1	3	1	1		1	1	1	0	1	0	0	0		1		1	1		0	0	0	0		1	1	1	1	1	1	0	0	1	1	1	0	0	0	0	0	0	0
16	2	23	2	2	1	2	8	1	1	1	1		1	1	0	0	1	0	1	0		1		1	1		0	0	0	0		1	1	1	1	0	1	0	0	1	0	0	0	0	1	0	0	0	0
17	2	23	3	1	1	5	4	1	2	1	1		1	1	1	0	1	0	0	0		1		0	0		0	0	0	1		1	1	0	0	0	0	1	0	0	0	1	1	0	0	1	0	0	0
18	2	22	2	1	1	5	3	2	1	1	1		1	1	1	0	1	1	0	0		0		1	1		0	0	0	0		1	1	1	1	0	1	0	0	1	1	1	0	0	0	0	1	0	0
19	2	23	2	2	1	2	8	1	2	1	1		1	1	1	0	0	0	0	0		1		0	1		0	0	0	0		0	1	0	1	0	1	0	0	1	0	1	1	0	1	1	1	0	0
20	1	22	4	1	3	5	3	2	4	1	1		1	1	0	1	0	0	0	0		1		1	1		0	1	0	0		1	1	1	1	0	0	0	0	1	1	1	1	0	1	0	0	0	0
21	2	22	4	1	1	3	3	2	2	1	1		1	1	0	0	1	0	0	0		1		1	1		1	1	0	0		1	1	1	1	0	1	0	0	1	1	1	0	0	1	0	0	1	0
22	2	22	2	1	1	1	5	1	1	2	1		1	1	1	1	1	0	0	0		1		1	1		0	0	0	0		0	0	1	0	0	0	0	0	0	0	1	1	1	0	0	0	0	0
23	1	25	2	1	5	4	3	1	1	1	2		2	1	0	0	1	0	0	0		1		1	1		0	0	0	1		0	0	1	1	0	0	0	0	0	0	1	0	0	1	0	0	0	0
24	2	23	2	1	1	1	8	2	4	1	1		2	1	1	0	1	0	0	0		1		1	1		0	0	0	0		1	1	1	1	0	1	0	0	1	0	1	0	0	0	0	0	0	0
25	2	22	2	1	1	2	6	2	1	1	1		1	1	0	0	0	0	0	0		1		1	1		0	0	0	1		1	0	0	1	0	0	0	0	0	0	1	1	0	0	0	0	0	0
26	2	23	2	1	1	6	5	1	2	1	1		1	1	1	0	1	0	0	0		1		1	1		0	0	0	0		1	1	1	1	0	1	0	0	0	1	1	0	0	0	1	0	0	0
27	2	24	1	5	1	5	3	1	1	1	2		2	1	0	0	1	0	0	0		0		1	1		0	0	0	1		1	0	0	0	0	1	0	0	0	0	1	0	0	0	0	1	1	0
28	2	24	1	2	2	5	6	2	2	1	1		1	1	1	0	1	0	0	0		1		1	1		0	0	0	0		0	1	1	1	0	1	0	0	1	1	1	0	0	1	0	1	0	0
29	2	24	2	1	1	2	8	2	3	1	1		1	1	0	0	1	0	0	0		1		1	1		0	0	0	0		1	1	0	1	0	1	0	0	0	0	1	1	0	1	0	0	0	0
30	2	22	2	1	2	5	8	2	2	1	1		1	1	1	0	1	0	0	0		0		1	1		0	1	0	0		1	1	1	1	0	1	0	0	1	0	1	0	0	0	0	0	0	0
31	2	22	2	5	1	1	5	2	2	1	1		1	1	0	0	1	0	0	0		0		1	1		0	0	0	0		0	0	1	1	0	1	0	0	0	0	1	1	0	0	0	0	0	0
32	2	23	2	1	1	5	5	1	2	1	1		1	1	0	0	1	1	0	0		0		1	1		0	0	0	0		0	1	1	0	0	0	0	0	1	1	0	0	1	0	0	0	0	0
33	2	22	2	1	1	1	1	2	2	1	1		1	1	1	0	0	0	0	0		1		0	0		0	0	0	1		0	0	0	0	0	0	0	0	0	0	1	0	0	0	0	0	0	0
34	2	23	2	5	1	5	4	1	1	1	1		1	1	0	0	1	0	0	0		1		1	0		0	0	0	1		0	1	1	0	0	0	0	0	1	0	1	0	0	1	0	0	0	0
35	1	23	2	1	1	4	3	2	1	1	2		2	1	0	0	1	0	0	0		0		1	1		0	0	0	1		1	0	0	1	0	0	0	0	1	1	1	0	0	0	0	0	0	0
36	2	22	3	1	1	4	5	2	3	1	2		2	1	0	0	1	0	0	0		1		1	1		1	0	0	0		1	1	1	1	0	0	0	0	1	1	0	0	0	1	0	0	0	0
37	2	23	2	1	1	5	4	2	1	1	2		1	1	0	0	0	0	0	0		0		1	1		1	0	0	1		1	1	0	0	0	0	0	0	1	0	0	1	0	1	0	0	0	0
38	2	23	3	1	1	5	8	1	1	1	1		1	1	0	0	1	0	1	0		0		1	1		0	0	0	0		0	1	1	0	0	1	0	0	1	0	1	0	0	0	0	0	0	0
39	1	21	2	1	4	4	5	2	1	1	1		1	1	1	0	1	0	0	0		1		1	0		0	0	0	0		0	1	1	1	0	0	0	0	1	1	1	0	0	1	0	0	0	0
40	2	24	3	1	4	4	4	2	2	1	1		1	1	1	0	1	0	0	0		1		1	1		1	0	0	0		1	1	1	1	0	0	0	0	0	1	1	0	0	1	0	0	0	0
41	2		4	1	1	4	10	2	2	2	1		1	1	1	0	1	0	1	0		0		0	0		0	0	0	0		0	0	1	1	0	0	0	1	0	0	1	0	0	0	0	0	0	0
42	1	23	4	1	1	5	6	2	6	1	1		1	1	0	1	1	0	0	0		0		1	1		0	0	0	1		1	1	0	1	0	0	0	0	0	1	0	0	0	1	1	0	0	0
43	1	22	3	5	4	6	5	2	3	1	2		2	0	1	0	1	0	0	0		0		0	1		1	0	0	0		1	0	1	0	0	1	1	0	1	0	0	0	0	1	0	0	0	0
44	2	21	2	1	4	4	3	2	1	2	2		1	1	1	1	1	0	1	0		0		1	1		0	0	0	0		1	1	1	1	1	0	1	0	1	1	1	1	0	1	0	1	0	0
45	1	23	1	1	1	1	1	2	2	1	1		1	1	1	0	1	0	0	0		0		1	1		0	0	0	1		1	0	1	0	0	0	0	0	0	0	0	0	0	0	0	0	0	1
46	2	23	4	1	1	4	4	2	4	2	1		2	1	0	0	1	0	0	0		0		1	1		0	0	0	0		1	1	0	0	0	0	0	0	1	1	1	1	1	1	0	0	0	0
47	2	23	2	5	1	1	4	1	1	1	2		2	1	0	0	1	0	0	0		0		1	1		0	1	0	0		1	1	0	0	0	0	0	0	1	1	1	0	0	1	0	0	0	0
1	1	22	4	1	1	1	3	2	3	1	2	1	2	1	1	0	1	0	0	0	0	0		1	1		0	0	0	0	0	1	0	1	0	0	0	0	0	1	0	0	1	0	0	0	0	0	0
2	1		2	1	1	5	5	1	1	1	1	2	1	1	1	0	1	0	0	0	0	1		1	1		0	0	0	1	0	1	0	1	0	0	0	0	0	1	0	0	1	0	0	0	0	0	0
3	1		1	2	4	5	3	2	4	1	2	1	2	1	0	0	1	0	0	0	0	0		1	0		1	0	0	1	0	1	0	0	0	0	0	0	0	0	1	0	0	0	1	0	0	0	0
4	1	23	2	1	1	5	3	2	4	1	2	2	2	1	1	0	1	0	0	0	1	0		1	1		0	0	0	1	0	1	1	0	0	0	0	0	0	1	1	0	0	0	1	0	0	0	0
5	1	23	2	5	1	4	4	2	3	1	2	2	2	1	0	1	1	0	0	0	0	0		1	1		0	0	0	0	0	1	1	0	0	0	0	0	0	0	0	1	0	0	0	0	0	0	0
6	1		1	2	4	1	1					2		0	0	0	1	0	0	0	0	0		0	0		0	0	0	1	0	0	0	0	0	0	0	0	0	0	0	0	0	0	0	0	0	1	0
7	1	22	3	1	1	4	3	1	4	1	2	2	2	1	1	0	1	0	0	0	0	0		1	1		0	0	0	0	0	1	0	1	0	0	0	0	1	1	1	0	0	0	1	0	0	0	0
8	1	22	3	1	1	5	5	2	1	1	2	2	1	1	0	0	0	0	0	0	0	0		1	0		0	0	0	1	0	1	0	0	1	0	0	0	0	1	1	0	0	0	0	0	0	0	0
9	1	22	5	3	3	4	3	2	3	2	2	2	1	0	0	1	1	0	0	0	0	1		0	0		0	0	0	0	0	1	1	0	0	0	0	0	0	0	1	1	0	0	0	0	0	0	0
10	1	23	3	1	1	1	3	1	1	1	1	2	1	1	0	0	1	0	0	0	1	1		1	1		0	1	0	0	0	1	1	0	0	0	0	0	0	0	1	1	0	0	1	0	0	0	0
11	1	20	1	1	1	2	4	2	4	1	1	2	2	1	0	0	0	0	0	0	0	1		1	0		0	0	0	1	0	1	1	1	1	0	0	0	0	1	1	0	0	0	0	0	0	0	0
12	1	24	2	1	4	4	3	2	1	1	1	2	2	0	1	0	1	0	0	0	0	0		1	1		0	0	0	0	0	1	0	1	0	0	0	0	0	1	0	0	0	0	0	0	1	0	0
13	2	22	5	1	3	2	4	2	4	2	1	2	2	1	0	1	1	0	0	0	1	0		1	0		0	0	0	1	0	1	1	0	0	0	0	0	0	1	1	0	0	0	1	0	0	0	0
14	2	22	2	1	1	1	5	1	6	1	1	2	1	1	1	0	1	0	0	0	1	0		1	1		0	0	0	0	0	1	1	1	1	0	0	0	0	1	0	1	0	0	0	0	0	0	0
15	2	23	3	1	1	1	3	2	3	1	2	2	2	1	0	0	1	0	0	0	0	0		1	1		0	0	0	0	0	1	0	1	0	0	0	0	0	0	1	0	0	0	1	0	0	0	0
16	2	24	2	5	4	4	3	1	1	2	1	1	1	1	1	0	1	0	0	0	1	1		1	1		0	0	0	0	0	1	0	0	1	0	0	0	0	1	1	1	1	0	1	0	0	0	0
17	2	23	2	1	1	5	8	2	1	1	2	2	2	1	1	0	1	0	0	0	1	0		1	1		1	0	0	0	0	0	1	0	0	0	1	0	0	1	0	0	1	1	0	0	0	1	0
18	2	23	4	1	1	1	4	2	2	1	1	1	1	1	0	0	0	0	0	0	1	1		1	1		1	0	0	0	0	1	1	1	1	0	0	0	0	1	1	0	1	1	1	0	0	1	0
19	2	22	2	1	1	4	3	2	6	1	1	2	1	1	1	0	1	0	0	0	1	1		1	1		0	0	0	0	0	1	0	0	0	0	0	0	0	0	1	1	0	0	1	0	0	0	0
20	2	23	4	1	1	3	4	1	4	1	2	1	1	1	0	0	1	0	0	0	1	0		1	1		0	0	0	0	0	1	1	1	1	0	0	0	0	1	1	0	0	1	0	0	0	0	0
21	2	22	2	1	4	2	6	2	2	1	1	2	1	1	0	0	1	0	0	0	1	1		0	1		0	0	0	0	0	1	0	0	1	0	0	0	0	0	0	1	1	1	1	1	0	0	0
22	2	24	2	2	4	5	3	2	1	1	2	2	2	0	1	0	1	0	0	0	1	0		1	1		0	0	0	0	0	1	0	1	1	0	0	0	0	0	1	0	0	1	1	0	0	0	0
23	2	22	4	1	1	5	1	4	6	1	1	2	1	1	0	0	0	0	0	1	0	0		0	0		1	1	0	1	0	0	0	0	0	0	0	1	0	1	0	1	0	0	0	0	0	0	0
24	2	22	4	1	1	5	4	1	1	2	1	1	1	1	0	1	0	0	0	0	1	1		1	0		0	0	0	0	0	1	1	1	1	0	0	0	0	1	1	1	0	0	0	0	0	0	0
25	2	23	2	1	1	3	4	1	6	1	1	1	1	1	0	0	1	1	0	0	0	0		1	1		0	0	0	1	0	1	1	0	1	0	0	0	0	0	0	1	0	1	1	0	0	1	0
26	2	22	2	5	1	1	8	1	6	1	2	1	2	1	0	0	0	0	0	0	1	0		1	1		0	0	0	0	0	0	0	1	0	0	1	0	0	0	0	1	0	0	1	0	0	0	0
27	2	22	3	1	1	2	3	1	6	1	1	2	2	1	1	0	1	0	0	0	1	1		1	1		0	0	0	1	1	1	1	1	1	0	1	1	0	1	1	1	1	0	1	0	0	0	0
28	2	21	3	1	1							2		1	1	0	1	0	0	0	0	0		0	0		0	0	0	0	0	0	0	0	0	0	0	0	0	0	0	0	0	0	0	0	0	0	0
29	2	22	2	1	1	1	3	2	4	2	2	1	2	1	0	0	0	0	0	0	1	0		1	1		0	1	0	0	0	1	0	1	0	0	0	0	0	1	1	1	1	0	0	0	0	0	0
30	2	22	3	1	1	1	3	1	1	1	1	2	1	1	1	0	1	0	0	0	1	1		1	1		0	0	0	0	0	1	1	1	1	0	1	0	0	1	1	0	1	1	1	0	0	0	0
31	2	23	2	1	1	2	3	1	6	2	1	2	1	1	0	0	1	0	0	0	1	0		1	1		0	0	0	0	0	1	1	0	0	0	0	0	1	1	1	1	0	0	1	0	0	0	0
32	2	23	2	1	1	1	3	2	2	1	1	2	1	1	1	0	1	0	0	0	1	0		1	0		0	0	0	1	0	1	0	0	1	0	0	0	0	1	1	1	1	0	1	0	0	0	0
33	2	22	2	1	1	4	3	1	3	1	1	2	1	1	1	0	1	0	0	0	1	0		1	1		1	0	0	1	0	1	0	0	1	0	0	0	0	1	1	0	1	0	1	0	0	0	0
34	2	24		1	1	6	4	1	6	1	2		2	1	0	0	1	0	0	0	1	0		0	0		0	0	0	1	0	0	1	0	0	0	1	0	0	1	0	1	0	0	0	0	0	0	1
35	2	23	4	1	1	2	3	2	1	1	2	2	2	1	1	0	1	0	0	0	1	0		1	1		0	0	0	1	0	1	0	0	0	0	0	0	0	0	1	1	0	0	0	0	0	0	0
36	2	22	3	1	1	2	4	1	1	1	1	2	1	1	1	0	1	0	0	0	0	1		1	1		0	0	0	0	0	1	1	1	1	0	0	0	0	1	1	1	1	0	0	0	0	0	0
37	2	23	3	1	1	5	3	2	1	1	1	1	1	1	1	0	1	0	0	0	0	0		1	1		0	0	0	0	0	1	0	1	1	0	0	0	0	1	1	1	0	0	0	0	0	1	0
38	2	22	4	1	1							2		1	0	0	0	0	0	0	0	0		0	0		0	0	0	0	0	0	0	0	0	0	0	0	0	0	0	0	0	0	0	0	0	0	0
39	2	23	4	1	1							1		1	0	0	0	0	0	0	0	0		0	0		0	0	0	0	0	0	0	0	0	0	0	0	0	0	0	0	0	0	0	0	0	0	0
40	2	22	4	1	1	1	4	1	4	2	1	2	1	1	0	0	1	0	0	0	1	0		1	1		1	0	0	1	0	1	1	0	0	0	0	0	0	1	1	1	0	0	1	0	0	0	0
41	2	24	2	1	1	4	3	2	1	1	1	2	1	1	0	0	1	0	0	0	1	1		1	1		0	0	0	0	0	1	0	0	0	0	0	0	0	0	1	1	0	0	1	1	0	0	0
42	2	24	3	1	1	5	8	2	1	1	1	2	1	1	1	1	0	0	0	0	0	0		1	1		0	0	0	1	0	1	1	0	0	0	1	0	0	1	0	1	0	0	1	0	0	0	0
43	2		4	1	1	4	4	2	1	1	2	2	1	1	1	1	1	0	0	0	1	0		1	1		0	0	0	1	0	1	1	1	0	0	1	0	0	1	1	0	0	0	1	0	0	0	0
44	2	22	2	1	1	4	4	2	3	2	2	2	1	1	1	0	1	0	0	0	1	0		1	1		0	0	0	0	0	0	1	1	1	1	0	0	0	1	1	0	0	0	1	0	0	0	0
45	2	22	4	1	1	2	4	1	2	1	1	2	1	1	0	0	0	0	0	0	1	0		1	1		0	0	0	0	0	1	1	0	0	0	0	0	0	1	1	0	0	0	1	0	0	0	0
46	2	22	2	1	1	4	1	1	4	1	2	1	1	1	1	0	1	0	1	0	1	0		0	1		0	0	0	1	0	0	0	0	0	0	0	0	0	1	0	1	0	0	0	0	0	0	0
47	2	22	3	1	1	3	3	2	4	2	2	2	2	1	0	0	1	0	0	0	0	0		1	1		1	0	0	0	0	1	1	0	0	0	0	0	0	1	1	0	0	0	0	0	0	0	0
1	2	23	2	2	1	5	1	2	3	1	1	1		1	1	1	0	0	0	0	1	0	1	1	1	0	0			1	0	0	0	0	0	0	0		0	0	0	1	1	0	0	0	0		0
2	1	24	3	1	1	5	3	1	3	1	2	2		1	0	0	1	0	0	0	1	0	1	1	0	1	0			0	0	1	0	0	0	0	0		0	0	1	1	0	0	0	0	0		0
3	1	21	3	1	4	4	5	2	3	1	2	2		1	0	0	1	1	0	0	1	0	1	1	1	1	0			0	0	0	0	1	0	0	0		0	0	0	1	0	1	1	0	1		0
4	1	21	1	1	1	5	6	2	3	1	1	2		1	0	0	0	0	0	0	1	0	0	1	0	0	0			0	0	0	0	0	1	0	0		0	0	0	0	0	0	0	1	1		0
5	1	23	3	1	1	4	3	2	4	1	2	2		1	0	0	1	0	0	1	1	0	1	1	0	1	0			0	0	1	0	0	0	0	0		0	0	1	1	0	0	1	0	0		0
6	1	22	4	1	1	3	3	2	1	1	1	1		1	1	1	1	0	0	0	1	0	0	1	1	1	1			0	0	1	0	0	0	0	0		0	1	1	1	1	1	0	0	0		0
7	2	22	4	1	1	1	4	2	3	1	2	2		1	0	0	1	0	0	0	1	0	1	1	0	0	0			0	0	0	1	0	0	0	0		0	1	1	1	1	0	0	0	0		0
8			3	1	1	1	4	1	3	1	1	1		1	0	0	0	0	0	0	0	0	1	1	0	1	0			0	0	0	1	0	0	0	0		0	1	0	1	1	0	0	0	0		0
9	2	22	1	2	1	1	1	1	1	1	1	1		1	1	0	0	0	0	0	1	0	0	0	0	0	0			1	0	0	0	0	0	0	0		0	0	0	1	0	0	0	0	0		0
10	2	23	4	1	1	1	10	1	3	1	1	2		1	0	0	1	0	0	0	1	1	1	1	1	1	1			0	0	0	0	0	0	0	0		1	1	1	1	1	1	1	0	0		0
11	2		1	1	1	1	2	2	4	1	1	2		1	1	1	1	0	0	0	1	1	1	1	1	0	0			0	1	0	0	0	0	0	0		0	0	0	0	1	0	0	0	0		0
12	2	23	1	1	1	1	4	1	3	1	1	2		1	0	0	1	0	0	1	1	1	0	1	1	0	0			0	0	0	1	0	0	0	0		0	0	0	1	0	0	0	0	0		0
13	2	22	1	1	1	1	5	1	2	1	1	2		1	1	0	0	0	0	0	1	1	1	0	0	0	0			0	0	0	0	1	0	0	0		0	0	0	0	0	0	0	0	0		1
14	2	22	3	5	1	1	4	1	1	1	2	2		1	1	0	1	0	0	0	0	0	1	1	1	0	1			0	0	0	1	0	0	0	0		0	1	1	1	0	0	0	0	0		0
15	2	22	4	1	1	4	4	6	3	1	2	2		1	0	0	1	0	0	0	1	0	1	1	1	0	0			0	0	0	1	0	0	0	0		0	0	0	1	0	0	0	0	0		0
16	2	22	4	5	1	2	8	1	1	1	1	2		1	1	0	1	0	1	0	1	1	1	1	1	0	0			0	0	0	0	0	0	0	1		0	1	0	1	1	0	0	0	0		0
17	2			1	1	5	3	2	3	1	1	1		1	0	0	1	0	0	0	1	0	1	0	0	0	0			0	0	1	0	0	0	0	0		0	0	0	0	1	0	0	0	0		0
18	2	23	3	1	1	1	6	1	4	1	1	2		1	1	0	1	0	0	0	1	1	1	1	1	1	1			0	0	0	0	0	1	0	0		0	1	0	1	1	0	0	1	0		0
19	2	22	3	1	1	5	1	1	1	2	1	1		1	0	0	0	1	0	0	1	0	1	1	0	0	0			1	0	0	0	0	0	0	0		0	1	1	1	0	1	0	0	0		0
20	2	23	4	1	1	1	1	1	1	1	1	2		1	1	1	1	0	0	0	1	1	1	1	1	1	0			1	0	0	0	0	0	0	0		0	1	0	1	1	0	0	0	0		0
21	2	24	1	1	1	5	4	2	1	1	1	1		1	0	0	1	0	0	0	1	0	1	1	1	1	0			0	0	0	1	0	0	0	0		0	1	1	0	0	1	1	0	0		0
22	2	23	3	1	4	4	3	2	4	1	1	2		1	1	0	1	0	0	0	1	1	1	1	0	0	0			0	0	1	0	0	0	0	0		0	0	0	1	0	0	0	0	0		0
23	2	22	4	1	1	5	4	1	3	1	1	1		1	0	1	1	0	0	0	0	0	0	1	0	0	0			0	0	0	1	0	0	0	0		0	1	1	1	1	0	0	0	0		0
24	2	22	4	1	1	4	4	6	2	2	2	1		1	1	1	1	0	0	0	1	0	1	1	1	0	0			0	0	0	1	0	0	0	0		0	1	1	0	1	0	0	0	0		0
25	1		4	5	1	1	6	2	2	1	1	1		1	0	1	0	0	0	0	0	1	0	0	0	0	0			0	0	0	0	0	1	0	0		0	0	0	0	0	0	0	0	0		1
26	2	21	1	5	4	4	4	1	1	1	1	2		1	1	0	1	0	1	0	0	0	1	1	1	0	0			0	0	0	1	0	0	0	0		0	0	0	1	0	0	1	0	0		0
27	2	23	2	1	1	1	6	2	3	1	2	2		1	0	0	0	0	0	0	1	1	1	1	0	1	1			0	0	0	0	0	1	0	0		0	0	0	1	0	0	1	1	0		0
28	2	22	2	1	1	1	6	2	2	1	1	2		1	0	0	1	0	0	0	1	1	1	1	1	0	0			0	0	0	0	0	1	0	0		0	0	0	0	1	0	0	1	0		0
29	2	22	4	1	4	1	4	1	4	1	2	1		1	1	0	1	0	0	0	1	0	1	1	1	1	1			0	0	0	1	0	0	0	0		0	1	1	1	0	0	0	0	0		0
30	2	22	4	1	1	1	3	1	1	1	1	1		1	0	1	1	0	0	0	1	0	0	1	1	0	0			0	0	1	0	0	0	0	0		0	0	0	1	1	0	0	0	0		0
31	2	22	4	1	1	1	4	1	2	1	1	2		1	1	0	1	0	1	0	1	1	0	1	1	1	1			0	0	0	1	0	0	0	0		0	1	0	1	1	0	1	0	1		0
32	2	23	4	1	1	1	3	1	1	1	2	2		1	1	0	0	0	0	0	1	1	1	1	1	1	1			0	0	1	0	0	0	0	0		0	0	0	0	0	1	0	0	0		0
33	2	24	2	5	1	1	3	2	1	1	2	2		1	0	0	1	0	0	0	1	1	1	1	1	0	0			0	0	1	0	0	0	0	0		0	0	0	1	0	0	0	0	0		0
34			3	1	4	3	3	1	4	1	2	1		0	0	0	1	0	0	1	1	0	1	1	1	0	0			0	0	1	0	0	0	0	0		0	0	1	0	0	1	1	0	0		0
35	1	23	4	1	4	4	3	2	4	1	2	2		1	0	0	1	0	0	0	0	0	0	1	0	1	1			0	0	1	0	0	0	0	0		0	0	0	1	0	0	0	0	0		0
36	2	22	1	1	4	5	4	2	1	1	2	1		0	0	0	1	0	0	0	0	0	0	1	1	0	0			0	0	0	1	0	0	0	0		0	0	0	1	0	0	0	0	0		0
37	2	22	4	1	1	2	3	2	3	2	1	2		1	1	0	1	0	0	0	1	1	1	1	1	0	0			0	0	1	0	0	0	0	0		0	1	1	1	0	0	1	1	1		0
38	2	23	4	1	1	1	6	1	2	1	1	2		1	1	0	1	0	0	0	1	1	1	1	0	0	0			0	0	0	0	0	1	0	0		0	0	0	0	1	0	0	1	0		0
39	2	22	4	1	1	4	3	2	3	1	1	2		1	1	0	1	0	0	0	1	1	1	1	0	1	0			0	0	1	0	0	0	0	0		0	0	0	1	0	1	1	0	0		0
40			2	5	1	1	6	1	1	1		1		1	0	0	0	0	0	0	1	0	1	1	1	0	0			0	0	0	0	0	1	0	0		0	0	0	1	0	0	0	0	0		0
41			2	1	1	5	3	1	1	1	2	1		1	0	0	0	0	0	0	1	0	0	1	0	0	0			0	0	1	0	0	0	0	0		0	1	1	0	1	0	0	0	0		0
42			2	5	4	1	8	1	1	1	2	2		1	0	0	1	0	0	0	1	0	1	1	1	0	0			0	0	0	0	0	0	0	1		0	1	0	1	0	0	0	0	0		0
1	2	22	1	2	1	1	4	1	3	1	1	2	1	1	1	0	1	0	0	0	1	0	0	0	0	0	0													0	0	1	0	0	0	0	0		0
2	1	22	4	1	1	2	6	1	2	1	1	2	1	1	0	0	1	0	0	0	1	0	1	1	1	0	0													1	0	1	0	0	0	0	0		0
3	2	24	3	1	1	3	3	2	3	1	2	1	2	1	1	0	1	0	0	0	1	0	1	1	1	0	0													0	0	1	0	0	0	0	0		1
4	1	23	3	1	1	1	3	1	1	1	1	2	1	1	1	0	1	0	0	0	1	0	1	1	0	1	0													1	1	1	1	0	0	1	0		0
5	2	24	2	1	1	5	3	2	2	1	2	2	2	1	1	0	0	0	0	0	1	0	1	1	1	0	0													1	0	0	0	0	0	0	0		0
6	2	22	3	1	1	2	4	1	2	1	1	2	1	1	0	1	1	0	0	0	1	1	0	0	1	0	0													0	0	1	1	1	1	1	0		0
7	2	22	4	1	1	1	4	1	1	1	2	1	2	1	0	0	0	0	0	0	1	0	1	1	1	1	0													1	1	0	0	1	1	0	0		0
8	1	23	3	1	1	2	3	2	3	1	2	2	2	1	1	0	1	0	0	0	0	0	1	1	0	0	1													0	1	1	0	0	1	0	0		0
9	1	22	4	1	1	1	3	1	3	1	1	2	1	1	1	0	0	0	0	0	1	0	0	1	0	0	0													0	0	1	1	0	0	0	0		0
10	2	22	2	1	1	6	1	1	2	1	1	1	1	1	1	0	1	0	0	0	1	0	1	0	0	0	0													0	0	1	0	0	0	0	0		0
11	2	22	4	1	1	1	4	1	1	1	1	2	1	1	0	1	1	0	0	0	1	1	1	1	1	1	0													1	1	1	1	0	1	0	0		0
12	2	22	3	1	1	1	4	1	1	1	1	1	1	1	1	0	1	0	0	0	1	1	1	1	1	0	0													1	1	1	1	1	1	0	0		0
13	2	23	3	1	1	6	6	1	4	1	1	2	1	1	1	0	0	0	0	0	1	0	1	1	1	0	0													0	0	1	1	0	0	1	0		0
14	2	23	3	1	1	3	4	2	1	1	1	2	2	1	0	0	0	0	0	0	0	0	0	1	0	0	0													1	0	0	0	0	0	0	0		0
15	2	23	1	1	1	1	1	1	1	1	1	1	2	1	0	0	1	0	0	0	1	0	1	1	1	0	0													0	0	1	0	0	0	0	0		0
16	2	22	2	1	1	1	4	1	6	1	2	2	2	1	0	0	0	0	0	0	0	0	0	1	1	0	0													1	1	1	0	0	1	0	0		0
17	2	23	3	1	1	2	3	6	1	1	1	1	1	1	0	0	0	0	0	0	0	0	1	0	0	0	0													1	1	0	0	0	1	0	0		0
18	2	22	1	1	1	1	3	1	4	1	2	2	2	1	0	0	0	0	0	0	0	0	0	1	1	0	0													0	1	0	0	0	0	0	0		0
19	1	23	1	2	1	4	5	3	2	1	1	1	1	1	1	0	1	0	0	0	1	1	1	1	1	1	0													0	0	1	0	0	0	0	0		0
20	1	22	3	1	1	1	8	2	3	1	1	2	2	1	0	0	0	0	0	0	1	0	1	1	0	0	0													0	0	1	0	0	0	0	0		0
21	1	24	1	1	1	1	5	1	1	1	1	2	1	1	1	0	1	0	0	0	1	1	1	1	1	1	0													1	1	1	1	0	1	1	0		0
22	1	22	3	1	1	5	5	1	4	1	1	2	2	1	1	0	1	0	0	0	1	0	1	1	0	0	0													0	0	1	0	0	1	0	0		0
23	2	21	1	1	1	1	3	2	1	1	2	2	2	1	1	0	1	0	0	0	1	0	1	0	1	0	0													1	0	0	1	0	1	0	0		0
24	1	22	1	1	1	2	3	1	4	1	2	2	1	1	0	0	1	0	0	0	1	0	1	1	0	0	0													0	0	1	1	0	1	0	0		0
25	1	23	2	1	1	1	1	1	1	1	2	2	2	1	0	0	0	0	0	0	1	0	1	0	0	0	0													0	0	1	0	0	0	0	0		0
26	1	22	2	1	1	6	1	1	1	1	1	1	2	1	0	0	0	0	0	0	1	0	0	0	0	0	0													0	0	1	0	0	0	0	0		0
27	1	21	3	1	1	1	3	1	1	1	2	2	2	1	0	0	0	0	0	0	1	0	1	1	1	0	0													1	1	1	0	0	1	0	0		0
28	1	22	2	1	1	3	1	2	4	1	1	2	2	1	0	0	0	0	0	0	1	0	0	0	1	0	0													0	0	1	0	0	0	0	0		0
29	1	23	2	1	1	6	1	2	1	1	1	2	1	1	1	0	0	0	0	0	0	0	0	1	1	0	1													0	1	0	0	0	0	0	0		0
30	2	22	2	1	1	5	5	1	1	1	1	2	1	1	1	0	1	0	0	0	1	1	0	1	1	0	0													0	0	0	1	0	0	0	0		0
31	1	22	2	1	1	4	1	1	3	1	1	2	1	1	0	0	0	0	0	0	1	0	1	0	0	0	0													0	0	1	0	0	0	0	0		0
32	1	22	4	1	1	1	3	1	3	1	1	2	1	1	0	0	0	0	0	0	1	0	0	1	1	0	0													0	0	1	0	1	0	0	0		0
33	2	22	2	1	1	5	1	1	6	1	1	2	2	1	0	0	1	0	0	0	1	0	0	0	0	0	0													0	0	1	0	0	0	0	0		0
34	1	22	1	1	1	1	3	2	1	1	1	2	1	1	1	0	1	0	0	0	1	0	0	1	1	0	0													0	1	0	0	0	1	0	0		0
35	1	22	3	1	1	1	1	2	1	1	1	2	1	1	1	0	0	0	0	0	1	1	1	1	1	1	0													1	0	1	0	0	0	0	0		0
36	1	22	2	1	1	1	3	2	1	1	1	2	1	1	0	0	1	0	0	0	1	0	1	1	1	0	0													1	0	1	0	0	0	0	0		0
37	2	22	2	3	1	3	4	2	1	1	1	2	1	1	0	0	0	0	0	0	1	0	0	1	1	0	0													0	0	1	0	0	0	0	0		0
38	2	21	2	1	1	3	3	1	1	1	1	2	1	1	0	0	1	0	1	0	1	0	1	0	1	0	0													0	0	1	1	0	0	0	0		0
39	2	21	3	1	1	1	4	2	3	1	1	2	2	1	0	0	0	0	0	0	1	1	0	1	0	0	0													0	1	0	0	0	1	0	0		0
40	2	22	3	1	1	2	1	1	4	2	1	2	2	1	1	0	1	0	0	0	0	0	0	1	1	1	0													0	0	1	0	0	0	0	0		0
41	2	21	4	1	1	2	4	2	1	1	1	2	1	1	1	0	1	0	0	0	0	0	0	1	1	0	0													1	0	0	0	0	0	0	0		0
42	2	21	2	5	1	3	4	1	1	1	1	2	1	1	1	0	1	0	0	0	0	0	1	1	1	0	0													1	1	1	1	0	0	0	0		0
43	2	22	3	1	1	1	4	1	6	1	2	2	2	1	0	1	1	0	0	0	1	0	1	1	1	0	0													1	1	1	0	0	1	0	0		0
44	2	20	2	1	1	1	8	2	1	1	1	2	2	1	1	0	1	0	0	0	1	0	1	1	1	0	0													0	1	1	0	0	0	0	0		0
45	1	23	3	1	1	2	7	1	1	1	1	2	1	1	0	0	0	0	0	0	1	0	1	0	0	0	0													0	0	0	0	0	1	0	0		0
46	1	21	3	1	3			4	1	1	2	1	1	0	0	1	0	0	0	0
47	1	20	3	1	1	2	8	1	1	1	1	2	1	1	1	0	1	0	0	0	1	0	1	1	1	0	1													1	1	0	0	1	0	0	0		0
48	1	22	3	1	1	2	8	1	2	1	1	2	1	1	1	0	1	0	0	0	1	1	1	1	1	1	0													1	0	1	0	0	1	1	0		0
49	1	21	3	1	4			1	1	1	1	1	2	0	0	0	1	0	0	0
50	1	23	3	1	1	1	3	2	3	1	2	2	1	1	0	0	0	0	0	0	0	0	0	0	0	0	1													0	0	0	0	1	0	0	0		0
51	2	19	3	1	1	2	4	1	3	1	2	1	2	1	0	0	1	0	0	0	1	0	1	1	0	0	0													1	1	0	0	0	0	0	0		0
52	2	23	1	1	4			2	1	1	2	2	1	0	1	0	1	1	0	0
53	2	23	2	1	1	1	3	2	3	1	1	2	2	1	1	0	1	0	0	0	1	0	1	1	0	0	0													0	0	1	1	0	1	0	0		0
54	2	22	3	1	1	1	5	1	1	1	1	2	1	1	0	0	0	0	0	0	1	0	1	0	0	0	0													0	0	1	1	0	0	0	0		0
55	1	24	2	5	1	6	1	2	1	1	1	2	1	1	0	0	0	0	0	0	0	0	0	1	0	0	0													0	0	1	1	0	0	0	0		0
56	1	21	4	1	1	1	3	1	1	1	1	2	1	1	1	0	1	0	0	0	1	0	0	1	1	0	0													0	0	1	0	0	1	0	0		0
57	2	22	3	1	1	4	1	2	1	1	2	2	2	1	1	0	1	0	0	0	1	0	1	1	0	0	0													0	0	1	0	0	0	0	0		0
58	1	23	2	1	1	5	4	2	3	1	2	1	2	1	0	0	0	0	0	0	1	0	1	1	0	1	0													1	1	1	0	0	0	0	0		0
59	2	23	4	1	1	1	3	1	1	1	2	2	2	1	1	0	1	0	0	0	1	0	1	1	0	0	0													0	0	1	0	0	0	0	0		0
60	1	23	2	2	1	2	10	1	3	1	1	2	1	1	0	0	0	1	0	0	0	0	0	0	1	1	0													0	1	0	0	0	0	0	0		0
[truncated: 2 more columns]

## Sheet: legend
gender	1=male, 2=female
Family income	1=Less than 12,000 2=12,000-50,000 3=50,000-100,000 4=100,000-500, 000 5=More than 500,000RMB
The source of tuition and living expenses	1=Parents and family 2=loan 3=part-time job 4=scholarship 5=other
the first choice of plans after graduate	1=pursue a gruduate degree 2=residents training program 3=study abroad 4=practice as an associate dentist 5=civil servant 6=teacher 7=other
when did you decide to pursue a graduate degree	1=before entering dental school 2=freshman 3=sophomore 4=junior 5=senior 6=final year
what was first specialty choice of graduate program	1=Oral and Maxillofacial Surgery 2=Oral Mucosal diseases 3=Prosthodontics 4=Orthodontics 5=Endodontics 6=Periodontics 7=Preventive dentistry 8=Pediatric dentistry 9=Basal subjects 10=other
The long-term career choice	1=specialist dentists 2=general dentists 3=researcher 4=teacher 5=civil servant 6=other
The long-term work unit	1=public hospital 2=university hospital 3=Private hospital 4=Own clinic 5=Community Hospital 6=Other
Working time	1=working full-time, 2=working part-time
Whether to engage in some scientific research work	1=yes, 2=no
Do you want to change your undergraduate major, if you go back in time	1=yes, 2=no
Whether to engage in part of the teaching work	1=yes, 2=no
1.pursue a gruduate degree	0=no, 1=yes
1.residents training program	0=no, 1=yes
1.study abroad	0=no, 1=yes
1.practice as an associate	0=no, 1=yes
1.civil servant	0=no, 1=yes
1.teacher	0=no, 1=yes
1.other	0=no, 1=yes
2.opportunity for further study	0=no, 1=yes
2.research opportunities	0=no, 1=yes
2.learn more work experience	0=no, 1=yes
2.high income for high educational background	0=no, 1=yes
2.eligible for better jobs	0=no, 1=yes
2.job prestige	0=no, 1=yes
2.influence of others	0=no, 1=yes
2.escape from the pressure of work	0=no, 1=yes
2.other	0=no, 1=yes
3.Oral and Maxillofacial Surgery	0=no, 1=yes
3.Oral Mucosal diseases	0=no, 1=yes
3.Prosthodontics	0=no, 1=yes
3.Orthodontics	0=no, 1=yes
3.Endodontics	0=no, 1=yes
3.Periodontics	0=no, 1=yes
3.Preventive dentistry	0=no, 1=yes
3.Pediatric dentistry	0=no, 1=yes
3.Basal subjects	0=no, 1=yes
3.other	0=no, 1=yes
4.types of patients seen in the specialty of service	0=no, 1=yes
4.high income	0=no, 1=yes
4.a passion for the subject	0=no, 1=yes
4.influence of mentor	0=no, 1=yes
4.influence of others	0=no, 1=yes
4.workload	0=no, 1=yes
4.research opportunities	0=no, 1=yes
4.teaching opportunities	0=no, 1=yes
4.intellectual stimulation	0=no, 1=yes
4.other	0=no, 1=yes
what the most important factor influencing your decision to pursue a graduate degree	1=opportunity for further study 2=research opportunities 3=learn more work experience 4=high income for high educational background 5=eligible for better jobs 6=job prestige 7=influence of others 8=escape from the pressure of work 9=other
what was the single most important factor influencing your specialty choice of graduate degree	1=types of patients seen in the specialty of service 2=high income 3=a passion for the subject 4=influence of mentor 5=influence of others 6=workload 7=research opportunities 8=teaching opportunities 9=intellectual stimulation 10=other
